# Supplementary material for: Reconstruction of the Genome-Scale Metabolic Model of Saccharopolyspora erythraea and Its Application in the Overproduction of Erythromycin
Source: Metabolites. 2022 Jun 1;12(6):509. doi: 10.3390/metabo12060509 (PMC9228414; doi:10.3390/metabo12060509)
Supplement: Supplementary file 1 [file metabolites-12-00509-s001.zip]

Archive with 1 entries (1 files):
- metabolites-1751783-supplementary.pdf
